# Supplementary material for: Odorant receptors can mediate axonal identity and gene choice via cAMP-independent mechanisms
Source: Open Biol. 2016 Jul 27;6(7):160018. doi: 10.1098/rsob.160018 (PMC4967819; doi:10.1098/rsob.160018)
Supplement: Nanostring data Movahedi et al Open Biology [file rsob160018supp2.xlsx]

## Sheet: Sheet1
File Attributes
mice			O/E2 WT	O/E2 WT	O/E2 WT	O/E2 WT	O/E2 WT	O/E2 WT	O/E2 mut	O/E2 mut	O/E2 mut	O/E2 mut	O/E2 mut	O/E2 mut
Lane Attributes
FOV Count			1155	1155	1155	1155	1155	1155	1155	1155	1155	1155	1155	1155
FOV Counted			1136	1136	1141	1140	1143	1152	1141	1141	1139	1126	1138	1140
Scanner ID			DA45	DA45	DA45	DA45	DA45	DA45	DA45	DA45	DA45	DA45	DA45	DA45
StagePosition			1	1	1	1	1	1	1	1	1	1	1	1
Binding Density			0.4	0.39	0.54	0.54	0.41	0.42	0.46	0.52	0.41	0.42	0.52	0.48
Reporter Counts
Code Class	Name	Accession
Positive	POS_A(128)	ERCC_00117.1	15082	11808	20097	14973	18374	17321	17864	17590	17244	19729	21291	17701
Positive	POS_B(32)	ERCC_00112.1	5857	4638	8276	6235	7144	7608	7128	6812	6881	7776	8475	7089
Positive	POS_C(8)	ERCC_00002.1	1755	1540	2512	1843	2181	2202	2245	2090	2098	2334	2472	2161
Positive	POS_D(2)	ERCC_00092.1	409	314	575	430	504	504	491	512	503	545	594	518
Positive	POS_E(0.5)	ERCC_00035.1	59	55	106	55	81	107	73	66	79	105	105	89
Positive	POS_F(0.125)	ERCC_00034.1	35	32	31	14	27	30	31	29	35	29	35	27
Negative	NEG_A(0)	ERCC_00096.1	8	2	5	3	7	1	3	6	3	7	7	6
Negative	NEG_B(0)	ERCC_00041.1	7	9	21	13	7	12	11	14	12	18	12	17
Negative	NEG_C(0)	ERCC_00019.1	7	4	11	6	6	10	8	18	8	9	14	7
Negative	NEG_D(0)	ERCC_00076.1	18	8	17	9	11	16	10	14	2	15	19	8
Negative	NEG_E(0)	ERCC_00098.1	5	5	6	4	12	8	5	10	6	7	4	6
Negative	NEG_F(0)	ERCC_00126.1	54	39	78	61	55	53	45	69	41	78	75	70
Negative	NEG_G(0)	ERCC_00144.1	5	2	6	1	8	4	6	3	7	4	13	10
Negative	NEG_H(0)	ERCC_00154.1	3	2	5	2	2	4	2	9	2	9	6	6
Endogenous	Adcy3	NM_001159537.1	46212	36594	53052	53003	38035	44984	42574	50992	39173	38018	51350	44473
Endogenous	Ano2	NM_153589.2	10688	8918	12834	13646	9510	11236	9914	12622	10115	10244	13229	11441
Endogenous	Cnga2	NM_007724.2	28331	24487	37373	37652	29508	30137	30333	36150	29576	31396	38339	34199
Endogenous	Efna5	NM_207654.2	3098	2308	3202	4252	2794	3066	4070	4758	4655	4459	5835	4922
Endogenous	Epha5	NM_007937.3	3640	2823	4285	2820	2387	2763	2461	3397	1771	1906	2293	1889
Endogenous	Gnal	NM_177137.4	49142	45520	64041	67388	48070	55524	51138	63062	50902	50753	63561	60536
Endogenous	Kirrel2	NM_172898.3	25573	29237	40538	22170	26470	28764	17544	24688	9428	12570	21930	20480
Endogenous	Kirrel3	NM_001190914.1	1832	1339	1800	2314	1689	1635	1713	2184	1905	2068	2422	2099
Endogenous	Nrp1	NM_008737.2	1985	1321	2032	2168	1529	1708	1718	2292	1669	1813	2008	1722
Endogenous	Nrp2	NM_001077403.1	8077	5647	8188	7999	6035	7078	8529	10469	8267	8712	9764	8643
Endogenous	Olfr1015	MOR213_3.1	1717	1845	2424	2568	1960	1852	1490	1788	1499	1444	1834	1843
Endogenous	Olfr1156	MOR174_3.1	505	429	583	726	488	514	506	641	506	479	543	505
Endogenous	Olfr124	MOR256_3.1	1993	2029	3155	3083	1907	1919	1881	2289	1705	2345	2587	2126
Endogenous	Olfr1301	MOR248_5.1	2067	2131	3095	2772	2434	2236	1852	2132	1346	1646	2135	2141
Endogenous	Olfr15	MOR256_17.1	1906	1709	2409	2566	1760	1770	1985	2462	2133	2324	2414	2363
Endogenous	Olfr1507	MOR244_1.1	3723	4625	6748	5781	4243	6002	6393	7134	5738	5389	6125	5958
Endogenous	Olfr1508	MOR244_5.1	1445	2183	2846	2593	2098	2501	2004	2789	2026	2122	2419	2256
Endogenous	Olfr1509	MOR244_3.1	1021	1050	1644	1549	1310	1353	1197	1435	892	1207	1376	1287
Endogenous	Olfr1511	NM_146271.2	790	506	803	958	657	620	728	901	728	694	844	606
Endogenous	Olfr16	MOR267_13.1	125	121	168	185	127	123	121	141	109	141	132	113
Endogenous	Olfr160	NM_030553.2	374	313	389	493	400	340	312	418	359	302	394	328
Endogenous	Olfr166	MOR270_1.1	3431	3466	5434	5280	4047	4339	2727	3467	2293	2799	3529	3331
Endogenous	Olfr17	NM_020598.1	859	767	1251	1230	873	882	776	922	835	783	1030	942
Endogenous	Olfr2	NM_010983.1	1250	1009	1512	1450	958	970	940	1129	837	1055	1119	979
Endogenous	Olfr309	MOR251_4.1	4143	3952	5549	5867	4585	4361	3587	4410	3965	3764	4698	4961
Endogenous	Olfr6	NM_206897.1	2478	2689	4207	4104	2913	3041	2232	2684	2026	2683	2884	2644
Endogenous	Olfr713	NM_147034.1	194	199	276	288	201	224	154	173	132	116	216	195
Endogenous	Olfr73	MOR174_9.1	911	729	1049	1166	761	755	869	1102	791	702	955	838
Endogenous	Olfr78	MOR18_2.1	290	232	309	365	246	297	269	344	322	233	319	241
Endogenous	Omp	NM_011010.2	154213	156572	227535	204974	169586	173894	171568	196109	151901	151253	190734	193479
Endogenous	Plxna1	NM_008881.2	1680	1185	1632	1795	1372	1404	1656	2168	1378	1529	1814	1520
Endogenous	Plxna3	NM_008883.2	4858	2984	4737	3783	2918	3208	4283	4804	3336	3220	4464	3655
Endogenous	Sema3a	NM_009152.3	2801	2556	3987	4144	2784	3407	3894	5127	3991	4112	4420	4216
Endogenous	Sema3f	NM_011349.3	1706	1566	2176	2082	1510	1663	2462	2609	2136	2089	2494	2188
